# Supplementary material for: Tetrahedral DNA Nanostructure‐Based Biomimetic Nanovesicles Attenuate Sepsis‐Associated ARDS by Suppressing Glycolysis via the BMAL1/PFKFB3 Axis
Source: Adv Sci (Weinh). 2026 Apr 20;13(34):e23782. doi: 10.1002/advs.202523782 (PMC13285138; doi:10.1002/advs.202523782)
Supplement: Supplementary file 2 — Supporting File 2: advs75093‐sup‐0002‐DataFile.xlsx. [file ADVS-13-e23782-s002.xlsx]

## Sheet: Fig. S1
Fig. S1B
Lung injury score		N=1	N=2	N=3	N=4	N=5	N=6
	Sham	0	0	1	1	0	1
	SA-ARDS	8	8	10	9	8	10
Fig. S1C
Lung W/D weight ratio		N=1	N=2	N=3	N=4	N=5	N=6
	Sham	2.61538	3.1	2.91667	2.75	2.85714	3
	SA-ARDS	4.71429	4.28571	4.71429	5.83333	4.55556	5.16667
Fig. S1D
TNF-α (ng/ml)		N=1	N=2	N=3	N=4	N=5	N=6
	Sham	0.015682	0.037474	0.035294	0.00533	0.008599	0.030936
	SA-ARDS	1.30958	1.15377	1.38095	1.16575	1.04644	1.13034
Fig. S1E
IL-6 (ng/ml)		N=1	N=2	N=3	N=4	N=5	N=6
	Sham	0.03288	0.030492	0.042432	0.040044	0.035865	0.031686
	SA-ARDS	0.506898	0.509883	0.481227	0.47466	0.616746	0.515853

## Sheet: Fig. S2
Fig. S2
Relative expression of BMAL1 protein		N=1	N=2	N=3	N=4	N=5	N=6
	Sham	1.03776	1.00153	0.960714	0.913596	1.21079	0.875612
	SA-ARDS	0.617015	0.587279	0.631187	0.325212	0.385523	0.374923

## Sheet: Fig. S3
Fig. S3
Relative expression of BMAL1 protein		N=1	N=2	N=3
	PBS	1.03259	1.10502	0.862389
	LPS	0.415919	0.707657	0.638841

## Sheet: Fig. S4
Fig. S4
Relative expression of BMAL1 protein		N=1	N=2	N=3
	Normal	1	1	1
	NC	1.18156	0.744615	1.03403
	OE	2.09591	1.53561	1.44353

## Sheet: Fig. S5
Fig. S5A
Relative expression of Tnf-α mRNA		N=1	N=2	N=3
	NC+PBS	0.89296	1.26283	0.886791
	NC+LPS	12.5244	15.6707	13.8967
	OE+LPS	7.17676	9.75855	6.75833
Fig. S5B
Relative expression of Il-6 mRNA		N=1	N=2	N=3
	NC+PBS	0.967425	1.12419	0.919479
	NC+LPS	8.99354	11.6767	11.5425
	OE+LPS	4.90943	3.84297	4.84184
Fig. S5E
Percentage of CD86+ cells (%)		N=1	N=2	N=3
	NC+PBS	1.5	1.17	1.06
	NC+LPS	39.2	39.7	38.5
	OE+LPS	12.6	12.6	13.2

## Sheet: Fig. S6
Fig. S6-1
Relative expression of BMAL1 protein		N=1	N=2	N=3
	NC+PBS	1	1	1
	NC+LPS	0.687811	0.602767	0.80243
	OE+LPS	1.31704	1.03299	1.01615
Fig. S6-2
Relative expression of PFKFB3 protein		N=1	N=2	N=3
	NC+PBS	1	1	1
	NC+LPS	1.21838	1.26157	1.28057
	OE+LPS	1.11434	1.18932	1.19183
Fig. S6-3
Relative expression of PFKP protein		N=1	N=2	N=3
	NC+PBS	1	1	1
	NC+LPS	1.21838	1.26157	1.28057
	OE+LPS	1.11434	1.18932	1.19183
Fig. S6-4
Relative expression of PKM2 protein		N=1	N=2	N=3
	NC+PBS	1	1	1
	NC+LPS	1.15336	1.24686	1.23907
	OE+LPS	1.1219	1.0977	1.07195
Fig. S6-5
Relative expression of LDHA protein		N=1	N=2	N=3
	NC+PBS	1	1	1
	NC+LPS	1.2241	1.21886	1.35381
	OE+LPS	0.755107	1.00819	0.693242

## Sheet: Fig. S7
Fig. S7A
Relative expression of Bmal1 mRNA		N=1	N=2	N=3
	NC	0.876606	1.36604	0.835088
	KD	0.17374	0.19751	0.167822
Fig. S7B		NC+LPS			KD+LPS
ECAR (mpH/min)	Time (min)	N=1	N=2	N=3	N=1	N=2	N=3
	1.31	24.3114	22.3338	23.3839	22.2972	22.9903	24.7267
	7.8	23.8175	22.324	22.0839	24.3122	24.8578	23.4133
	14.28	24.7531	25.7135	23.4712	22.5944	25.8911	22.5412
	20.89	60.3814	60.3266	62.8606	69.5894	71.1828	72.339
	27.36	59.8379	61.6162	57.9116	65.0155	69.7689	68.6648
	33.85	57.4817	62.9331	63.3376	69.6923	69.5634	68.0983
	40.43	145.538	154.045	143.25	161.293	168.498	162.6
	46.92	152.129	142.934	146.979	159.329	165.943	162.877
	53.4	141.563	147.298	149.935	157.499	158.38	159.653
	60	24.6619	25.8579	26.9145	25.0239	27.9091	26.0773
	66.49	24.934	25.9667	26.1934	25.115	27.8086	26.8048
	72.99	24.485	25.5671	26.485	25.0714	27.2785	26.7127
	79.59	24.182	25.9656	26.7187	25.8873	27.6017	26.3477
	86.09	24.1323	25.0083	26.3698	25.4095	27.9929	26.9831
	92.58	24.8795	25.317	26.2755	25.5446	27.8065	26.9674
Fig. S7C		Basal glycolysis			Compensatory glycolysis
ECAR (mpH/min)		N=1	N=2	N=3	N=1	N=2	N=3
	NC+LPS	34.6879	36.0115	34.8771	121.864	122.479	120.228
	KD+LPS	42.7571	42.4388	43.0519	134.032	136.541	135.061
Fig. S7D
Lactic Acid (μmol/ml)		N=1	N=2	N=3
	NC+LPS	12.0298	11.4244	11.3085
	KD+LPS	14.58	15.8036	14.1292
Fig. S7F
M1 Macrophage (%)		N=1	N=2	N=3
	NC+LPS	28.2	28.3	29.1
	KD+LPS	37.7	37	39.2
Fig. S7G
TNF-α (ng/ml)		N=1	N=2	N=3
	NC+LPS	2.16833	2.29908	2.10731
	KD+LPS	2.59917	2.46593	2.44227
Fig. S7H
IL-6 (ng/ml)		N=1	N=2	N=3
	NC+LPS	1.62517	1.66828	1.73246
	KD+LPS	2.05627	1.93077	2.07734
Fig. S7J
ROS positive cell (%)		N=1	N=2	N=3
	NC+LPS	36.2	35.8	34.9
	KD+LPS	48.1	48.8	50.9

## Sheet: Fig. S8
Fig. S8A
Relative expression of Bmal1 mRNA		N=1	N=2	N=3	N=4	N=5	N=6
	NC	0.95705	1.19471	0.950439	1.14605	0.720298	1.11471
	KD	0.350301	0.309212	0.315709	0.336031	0.468677	0.394109
Fig. S8C
Lung injury score		N=1	N=2	N=3	N=4	N=5	N=6
	CLP-NC	9	9	8	7	11	9
	CLP-KD	11	10	12	10	9	11
Fig. S8D
Lung W/D weight ratio		N=1	N=2	N=3	N=4	N=5	N=6
	CLP-NC	5	4.5	4.57143	4.8	4.625	4.71429
	CLP-KD	5.11111	5.14286	6.66667	5	5.66667	5.33333
Fig. S8E
TNF-α (pg/ml)		N=1	N=2	N=3	N=4	N=5	N=6
	CLP-NC	1134.81	1075.04	1062.59	1136.06	1167.19	1063.84
	CLP-KD	1158.47	1255.6	1173.41	1243.14	1239.41	1279.26
Fig. S8F
IL-6 (pg/ml)		N=1	N=2	N=3	N=4	N=5	N=6
	CLP-NC	556.04	496.644	571.368	574.242	528.258	507.182
	CLP-KD	584.78	652.798	631.722	645.134	593.402	586.696
Fig. S8G
Lactic Acid (μmol/ml)		N=1	N=2	N=3	N=4	N=5	N=6
	CLP-NC	5.16476	5.2034	5.24204	5.89892	5.74436	5.10036
	CLP-KD	6.05348	5.83452	6.25956	6.25956	6.56868	6.11788
Fig. S8I
ROS positive cell (%)		N=1	N=2	N=3	N=4	N=5	N=6
	CLP-NC	26.1	27.6	21.3	20	27.5	27.4
	CLP-KD	33.9	30.5	31.9	34.7	28.4	27.5

## Sheet: Fig. S10
Fig. S10B
Percentage of CD86+ cells (%)		N=1	N=2	N=3
	G1	1.45	1.6	1.61
	G2	45.7	44.4	45.1
	G3	26	26	25.6
	G4	40.1	39.7	37.9
Fig. S10C
Relative expression of Tnf-α mRNA		N=1	N=2	N=3
	G1	1.09767	1.01944	0.893648
	G2	14.1341	12.3615	18.998
	G3	6.5938	7.52197	4.2904
	G4	10.2991	13.9074	12.534
Fig. S10D
Relative expression of Il-6 mRNA		N=1	N=2	N=3
	G1	1.06437	1.05215	0.89296
	G2	11.9865	11.2876	15.9631
	G3	4.25748	5.4768	5.61778
	G4	10.4107	9.14722	10.6295
Fig. S10F
Mean Fluorescence Intensity (a.u.)		N=1	N=2	N=3
	G1	0.253	0.207	0.213
	G2	42.17	43.424	56.142
	G3	17.134	17.789	15.744
	G4	35.034	40.182	39.031

## Sheet: Fig. S11
Fig. S11A		G1			G2			G3			G4			G5			G6
ECAR (mpH/min)	Time (min)	N=1	N=2	N=3	N=1	N=2	N=3	N=1	N=2	N=3	N=1	N=2	N=3	N=1	N=2	N=3	N=1	N=2	N=3
	1.31	22.5589	23.7952	23.2319	25.289	23.6266	23.5716	25.474	23.0859	22.3799	22.4076	25.6177	24.6817	25.5119	22.033	22.2152	24.9547	22.4352	23.3546
	7.8	25.21	22.0952	25.1575	25.327	22.89	23.1245	23.4785	24.5883	24.3314	24.5321	23.3949	23.6199	24.5094	22.3194	24.5582	25.8502	25.6703	22.701
	14.28	24.4131	22.9049	24.2686	23.9285	23.054	24.94	25.6848	24.6807	23.8239	24.0218	23.3018	23.0811	23.7286	24.8116	22.3358	25.7789	23.9732	23.0403
	20.89	57.3026	57.6803	61.7201	49.5241	43.3198	45.3603	58.5906	56.4734	59.3151	56.0882	56.8768	56.6975	53.8985	49.1305	50.7909	53.518	51.3994	50.6531
	27.36	63.9588	62.5376	60.7864	45.0741	45.9529	49.0025	56.8396	55.8348	58.6724	55.2737	56.5069	55.1435	49.5775	50.7101	52.1629	52.5709	50.953	51.0636
	33.85	58.3815	60.483	63.0449	47.5276	50.4635	47.4745	57.6486	55.0026	57.9758	52.1347	55.3102	56.9607	50.9525	49.821	50.4141	52.8599	48.8787	48.9336
	40.43	156.738	149.579	142.077	115.275	119.7	116.731	145.748	140.695	140.746	140.979	141.535	139.26	132.08	130.793	131.336	131.998	134.168	132.252
	46.92	148.474	153.408	143.508	115.214	120.824	122.457	142.773	142.395	139.96	137.071	140.913	138.36	133.891	130.202	132.014	131.539	131.817	131.747
	53.4	148.313	143.511	153.071	122.305	125.421	118.966	142.019	141.33	139.719	139.082	137.871	137.919	132.867	131.631	131.719	132.775	131.749	131.031
	60	24.8072	23.0215	26.9852	24.6866	26.8691	27.8719	27.2538	24.0944	26.3438	23.8572	26.5737	26.4591	27.6307	23.9202	26.181	25.3341	23.4972	24.1685
	66.49	24.9827	23.8489	26.1462	24.7559	26.4982	27.6303	27.7459	24.3379	26.1844	23.4268	26.9348	26.337	27.6569	23.1882	26.8048	25.3003	23.2448	24.2518
	72.99	24.1284	23.027	26.8473	24.4923	26.3941	27.4034	27.3446	24.6612	26.5123	23.9017	26.0347	26.5101	27.6032	23.0494	26.9379	25.8224	23.6066	24.0429
	79.59	24.5453	23.0845	26.513	24.4144	26.4067	27.829	27.71	24.5105	26.0844	23.5273	26.7326	26.0687	27.274	23.5533	26.061	25.4946	23.4844	24.548
	86.09	24.2463	23.8837	26.068	24.2941	26.0656	27.0163	27.9722	24.4278	26.8523	23.2081	26.9165	26.6881	27.2025	23.9222	26.0276	25.3577	23.4891	24.1516
	92.58	24.8759	23.212	26.6288	24.0301	26.2432	27.6799	27.443	24.9424	26.7895	23.6559	26.2627	26.756	27.2592	23.8655	26.8204	25.8725	23.1395	24.5591
Fig. S11B		Basal glycolysis			Compensatory glycolysis				Fig. S11C						Fig. S11E
ECAR (mpH/min)		N=1	N=2	N=3	N=1	N=2	N=3		Lactic Acid (μmol/ml)		N=1	N=2	N=3		M1 Macrophage (%)		N=1	N=2	N=3
	G1	35.2833	36.8874	35.319	126.577	125.486	119.687			G1	12.442	11.2055	11.6949			G1	28.3	29.7	30.1
	G2	22.9297	20.1659	19.7073	93.1526	95.5685	91.8128			G2	4.66244	5.51252	4.40484			G2	14.3	16.3	16.1
	G3	30.1146	31.2745	32.1933	115.935	116.978	113.681			G3	9.10604	10.4198	9.86596			G3	26.3	27.2	26.7
	G4	30.9027	29.6554	29.7974	115.448	113.531	112.043			G4	9.08028	7.93396	9.8402			G4	25.6	25	26.9
	G5	24.0384	26.3041	24.6505	105.508	107.292	105.218			G5	6.53004	6.98084	7.75364			G5	21.2	20.9	19.5
	G6	27.4527	27.0001	25.9298	106.574	109.168	107.39			G6	7.59908	7.05812	7.89532			G6	22.7	20.1	21.1
Fig. S11F									Fig. S11G						Fig. S11I
TNF-α (ng/ml)		N=1	N=2	N=3					IL-6 (ng/ml)		N=1	N=2	N=3		ROS positive cell (%)		N=1	N=2	N=3
	G1	2.19821	2.06747	2.31402						G1	1.61271	1.68073	1.70181			G1	36.6	37.3	36.8
	G2	1.23816	1.08127	1.19334						G2	0.983308	0.834818	0.99672			G2	14	13	13.8
	G3	2.04381	1.98528	2.03758						G3	1.59834	1.58876	1.54278			G3	33.7	33.8	33.8
	G4	1.99649	1.92302	1.83462						G4	1.50254	1.42111	1.51596			G4	32.4	33.2	32.7
	G5	1.68395	1.57686	1.5669						G5	1.31861	1.26017	1.20844			G5	24	21.6	22.5
	G6	1.70761	1.54946	1.59429						G6	1.28891	1.3301	1.26879			G6	24.2	24.1	23.8

[truncated: 14 more sheets: Fig. S12, Fig. S14, Fig. S15, Fig. S16, Fig. S17, Fig. S18, Fig. S19, Fig. S20, Fig. S21, Fig. S22, Fig. S23, Fig. S24, Fig. S25, Fig. S26]
